# Supplementary material for: Viscum album neutralizes tumor-induced immunosuppression in a human in vitro cell model
Source: PLoS One. 2017 Jul 18;12(7):e0181553. doi: 10.1371/journal.pone.0181553 (PMC5515458; doi:10.1371/journal.pone.0181553)
Supplement: S1 Table — (XLSX) [file pone.0181553.s001.xlsx]

## Sheet: S1A
S1 Suppotring Information
Viscum album neutralizes tumor-induced immunosuppression in a human in vitro cell model
Steinborn et al.
Figure 1
	CD83		CD86		HLA		IL-12p70	IL-6	IL-8	TNFα
	MFI	% to control	MFI	% to control	MFI	% to control	[pg/ml]
DC	2146.5	106.24	5335.5	117.606	58.8	84	12.63	1839.06	5510.63	53.9
	2658.5	131.581	13392.5	295.199	71.1	101.571	8.63	32.75	3283.53	0
	1756.5	86.9372	3249.5	71.6259	68.3	97.5714	8.63	19.13	898.76	0
	1863.5	92.2332	4403.5	97.0625	68.9	98.4286	8.63	10.34	1315.33	0
	2044	101.167	3057	67.3828	82.9	118.429	20.98	86.77	4840.99	70.81
	2184	108.096	3442	75.869			12.63	37.98	8306.05	4.01
	968	47.9108	1172	25.8334
	1742	86.2196	1619	35.6862
	2030	100.474	4262	93.9435
	2791	138.139	8191	180.547
	1977	97.8508	2537	55.9209
	1969	97.4548	2516	55.458
	2135.5	105.696	5801	127.866
DC Stim	2531.5	125.296	2472.5	54.4991	101	144.286	435.1	191629	18202.8	7702.66
	11250.5	556.839	98099	2162.31	97.7	139.571	120.32	358151	11777.6	13624.9
	2734.5	135.343	3102.5	68.3857	132	188.571	796.98	137046	9908.58	20830
	3754.5	185.827	15167	334.313	74.9	107	945.35	376710	12599.1	34380.4
	4020	198.968	7030	154.956	113	161.429	25.28	7858.42	5624.85	6553.35
	4193	207.531	11661	257.033			25.28	8754.2	5692.36	4043.44
	2290	113.343	2165	47.7212
	7312	361.904	55630	1226.2
	2905	143.782	4345	95.773
	16691	826.114	129914	2863.58
	4693	232.278	18746	413.202
	4631	229.209	18626	410.556
	10747	531.918	109349	2410.28
DC	2146.5	106.24	5335.5	117.606	58.8	84	12.63	1839.06	5510.63	53.9
	2658.5	131.581	13392.5	295.199	71.1	101.571	8.63	32.75	3283.53	0
	1756.5	86.9372	3249.5	71.6259	68.3	97.5714	8.63	19.13	898.76	0
	1863.5	92.2332	4403.5	97.0625	68.9	98.4286	8.63	10.34	1315.33	0
	2044	101.167	3057	67.3828	82.9	118.429	20.98	86.77	4840.99	70.81
	2184	108.096	3442	75.869			12.63	37.98	8306.05	4.01
	968	47.9108	1172	25.8334
	1742	86.2196	1619	35.6862
	2030	100.474	4262	93.9435
	2791	138.139	8191	180.547
	1977	97.8508	2537	55.9209
	1969	97.4548	2516	55.458
	2135.5	105.696	5801	127.866
DC + VAE	2888	142.94	16588	365.635	98.4	140.571	16.76	72.62	706.86	26.65
	5226	258.659	45715	1007.66	118	168.571	16.76	40.56	1658.58	0
	2209	109.334	7030	154.956	122	174.286	8.63	62.99	1591.36	0
	3276	162.144	21305	469.607	79	112.857	12.63	82.09	3776.28	0.03
	3107	153.78	3250	71.6369	103	147.143	20.98	114.26	7479.34	58.12
	3873	191.693	30578	674.004			16.76	48.18	7099.16	20.42
	1182	58.5026	1848	40.7338
	2178	107.799	1635	36.0389
	4293	212.48	35652	785.846
	4230	209.362	38623	851.333
	2886	142.841	3461	76.2878
	2848	140.961	3416	75.2959
	5246	259.649	62263	1372.41
S1A. Dataset underlying Fig 1.

## Sheet: S1B
Figure 2
	CD83		CD86		HLA		IL-12p70	IL-6	IL-8	TNFα
	MFI	% to control	MFI	% to control	MFI	% to control	[pg/ml]
DC	2146.5	106.24	5335.5	117.606	58.8	84	12.63	1839.06	5510.63	53.9
	2658.5	131.581	13392.5	295.199	71.1	101.571	8.63	32.75	3283.53	0
	1756.5	86.9372	3249.5	71.6259	68.3	97.5714	8.63	19.13	898.76	0
	1863.5	92.2332	4403.5	97.0625	68.9	98.4286	8.63	10.34	1315.33	0
	2044	101.167	3057	67.3828	82.9	118.429	20.98	86.77	4840.99	70.81
	2184	108.096	3442	75.869			12.63	37.98	8306.05	4.01
	968	47.9108	1172	25.8334
	1742	86.2196	1619	35.6862
	2030	100.474	4262	93.9435
	2791	138.139	8191	180.547
	1977	97.8508	2537	55.9209
	1969	97.4548	2516	55.458
	2135.5	105.696	5801	127.866
DC Stim	2531.5	125.296	2472.5	54.4991	101	144.286	435.1	191629	18202.8	7702.66
	11250.5	556.839	98099	2162.31	97.7	139.571	120.32	358151	11777.6	13624.9
	2734.5	135.343	3102.5	68.3857	132	188.571	796.98	137046	9908.58	20830
	3754.5	185.827	15167	334.313	74.9	107	945.35	376710	12599.1	34380.4
	4020	198.968	7030	154.956	113	161.429	25.28	7858.42	5624.85	6553.35
	4193	207.531	11661	257.033			25.28	8754.2	5692.36	4043.44
	2290	113.343	2165	47.7212
	7312	361.904	55630	1226.2
	2905	143.782	4345	95.773
	16691	826.114	129914	2863.58
	4693	232.278	18746	413.202
	4631	229.209	18626	410.556
	10747	531.918	109349	2410.28
DC	3640.93	145.922	29499.9	260.523	58.8	84	12.63	1839.06	5510.63	53.9
	2653.96	106.366	6810.64	60.1469	71.1	101.571	8.63	32.75	3283.53	0
	1793.78	71.8914	4417.25	39.0101	68.3	97.5714	8.63	19.13	898.76	0
	2206.57	88.4353	4530.47	40.01	68.9	98.4286	8.63	10.34	1315.33	0
	2764.76	110.807	15386.3	135.881	82.9	118.429	20.98	86.77	4840.99	70.81
	2428.34	97.3234	2879.55	25.4302			12.63	37.98	8306.05	4.01
	1977.53	79.2558	15739.3	138.999
DC + VAEA	5218.22	209.137	49445.2	436.666	80.5	115	14.68	62.99	3423.31	10.11
	2996.5	120.094	6405.25	56.5668	95.7	136.714	14.68	37.98	2222.35	0
	1953.44	78.2903	5395.43	47.6487	93.6	133.714	12.63	32.75	790.07	0
	2965.06	118.834	9070.44	80.1039	80.2	114.571	20.98	32.75	1050.41	0
	5544.7	222.221	56274.6	496.979	99.6	142.286	25.28	132.12	8406.1	58.12
	3210.51	128.671	7006.68	61.8782			20.98	43.12	4602.02	12.17
	2930.02	117.43	26684.9	235.663
S1B. Dataset underlying Fig 2.

## Sheet: S1C
Figure 3
	HLA		CD86
	MFI	% to control	MFI	% to control
DC	397153	140.776	104472	103.503
	270093	95.7379	101412	100.471
	302592	107.258	115323	114.254
	158632	56.2289	82537.2	81.7717
DC Stim	583022	206.659	148382	147.005
	615766	218.266	188074	186.33
	333238	118.12	106326	105.34
	421483	149.4	82021.7	81.261
DC	397153	140.776	104472	103.503
	270093	95.7379	101412	100.471
	302592	107.258	115323	114.254
	158632	56.2289	82537.2	81.7717
DC + VAE	549292	194.703	162264	160.759
	648821	229.983	187680	185.939
	401271	142.236	171436	169.846
	362289	128.418	112507	111.464
DC	397153	140.776	104472	103.503
	270093	95.7379	101412	100.471
	302592	107.258	115323	114.254
	158632	56.2289	82537.2	81.7717
DC + VAEA	498165	176.581	151205	149.803
	484003	171.561	137536	136.261
	307958	109.16	160903	159.411
	341099	120.907	89113.6	88.2872
S1C. Dataset underlying Fig 3.

## Sheet: S1D
Figure 4
	CD83		CD86		HLA
	MFI	% to control	MFI	% to control	MFI	% to control
DC	2146.5	106.24	5335.5	117.606	58.8	84
	2658.5	131.581	13392.5	295.199	71.1	101.571
	1756.5	86.9372	3249.5	71.6259	68.3	97.5714
	1863.5	92.2332	4403.5	97.0625	68.9	98.4286
	2044	101.167	3057	67.3828	82.9	118.429
	2184	108.096	3442	75.869
	968	47.9108	1172	25.8334
	1742	86.2196	1619	35.6862
	2030	100.474	4262	93.9435
	2791	138.139	8191	180.547
	1977	97.8508	2537	55.9209
	1969	97.4548	2516	55.458
	2135.5	105.696	5801	127.866
DC + VAE	2888	142.94	16588	365.635	98.4	140.571
	5226	258.659	45715	1007.66	118	168.571
	2209	109.334	7030	154.956	122	174.286
	3276	162.144	21305	469.607	79	112.857
	3107	153.78	3250	71.6369	103	147.143
	3873	191.693	30578	674.004
	1182	58.5026	1848	40.7338
	2178	107.799	1635	36.0389
	4293	212.48	35652	785.846
	4230	209.362	38623	851.333
	2886	142.841	3461	76.2878
	2848	140.961	3416	75.2959
	5246	259.649	62263	1372.41
DC + VAE	2129	86.3575	5496	128.221	98.4	94.5427
	2460	99.7837	4662	108.764	118	113.374
	2807	113.859	2701	63.0142	122	117.218
					79	75.9032
					103	98.9623
DC + VAE-ML	1667	67.6176	2682	62.571	79	75.9032
	1619	65.6706	3524	82.2148	112	107.61
	1755	71.1871	1832	42.7405	97.5	93.6779
					66.8	64.1814
					89.7	86.1837
DC + VAE	3873	87.0402	30578	69.7788	98.4	94.5427
	4230	95.0633	38623	88.1374	118	113.374
	5246	117.896	62263	142.084	122	117.218
					79	75.9032
					103	98.9623
DC + VAE + aML-Ab	2779	62.4541	16362	37.338	77.7	74.6541
	2569	57.7347	16674	38.05	99.5	95.5995
	3210	72.1402	31271	71.3602	93.6	89.9308
					76.4	73.4051
					95.1	91.372
S1D. Dataset underlying Fig 4.

## Sheet: S1E
Figure 5
CD4+	Proliferation		CD25		IFNγ
	abs.	% to control	MFI	% to control	[pg/ml]
NC	0.0096823	127.777	65.9	90.813	0
	0.0096823	127.777	65.9	90.813	0
	0.0108783	143.561	78.6	108.314	0
	0.0049266	65.0164	70.3	96.8764	0
	0.00565029	74.5669	76.4	105.282	0
	0.00464506	61.3008	78.3	107.901	0
PC	0.829569	10947.8	240	330.73	12140.1
	0.829569	10947.8	240	330.73	15512.8
	0.681722	8996.69	246	338.999	19054.2
	0.677453	8940.35	246	338.999	20410.4
	0.797006	10518.1	222	305.926	41343.4
	0.818859	10806.5	220	303.169	35110.1
DC	0.0296158	135.37	75.4	87.4541	0
	0.0195436	89.3315	73.7	85.4823	46.3
	0.0400126	182.892	120	139.184	1834.15
	0.0126154	57.6633	92.3	107.056	247.94
	0.0132973	60.7803	76.3	88.498	0
	0.0161812	73.9623	79.6	92.3255	0
DC Stim	0.0252551	115.438	92.3	107.056	815.29
	0.0281804	128.809	98.3	114.015	396.54
	0.0933124	426.519	161	186.739	10662.1
	0.0494797	226.165	117	135.705	3141.59
	0.0151377	69.1923	79.6	92.3255	206.34
	0.0185496	84.7877	90.4	104.852	332.35
DC VAE	0.0236716	108.2	80.2	93.0215	124.71
	0.0212571	97.1636	76.8	89.0779	2216.1
	0.0242325	110.763	97	112.507	6245.9
	0.00948824	43.3695	85	98.5888	206.34
	0.0172899	79.0298	77	89.3099	0
	0.00917333	41.9301	86.6	100.445	0
DC VAE-ML	0.0234027	106.971	73.3	85.0184	0
	0.0335375	153.296	75.5	87.5701	0
	0.0316912	144.857	112	129.905	2360.6
	0.00792763	36.2362	88.6	102.764	770.41
	0.0111824	51.1135	76.3	88.498	46.3
	0.0121721	55.637	78.4	90.9337	0
DC VAE aML	0.027668	126.467	80.6	93.4854	0
	0.0206904	94.573	82.8	96.0371	84.96
	0.0379668	173.541	108	125.266	4214.89
	0.0162593	74.3194	90.5	104.968	5621.51
	0.0173895	79.4851	76.7	88.9619	0
	0.00869201	39.7301	81	93.9494	46.3
S1E. Dataset underlying Fig 5.

## Sheet: S1F
Figure 6
	CD83		CD86
	MFI	% to control	MFI	% to control
DC Stim	8459.91	144.444	48699.9	191.066
	6420.07	109.616	22411.9	87.9292
	5209.85	88.953	20617.7	80.8901
	6200.64	105.87	15109.6	59.28
	5192.39	88.6549	25876.2	101.521
	5495.74	93.8343	11559.8	45.353
	4019.41	68.6274	34144.8	133.961
DC Stim + IL-6	2713.43	46.3291	10209.3	40.0545
	2047.33	34.9561	3564.04	13.9829
	1572.88	26.8554	3204.07	12.5706
	1976.76	33.7512	2630.7	10.3211
	2878.65	49.1501	14751.5	57.8748
	2393.43	40.8654	2171.23	8.51845
	1661.03	28.3604	9315.27	36.5469
DC + Medium	4531	139.429	52093	169.72
	2863.27	88.1091	12165.5	39.6356
	4800.83	147.732	57503.6	187.348
	2443.91	75.2045	11383.4	37.0873
	3312.19	101.923	25009.8	81.4824
	3339.89	102.776	21536.8	70.1673
	2171.95	66.8357	12922	42.1001
	1993.03	61.3299	11417.6	37.1989
	3516.27	108.203	38874.7	126.655
	3822.5	117.627	60165.2	196.02
	2018.12	62.102	11334.5	36.9281
	5437.38	167.32	72889.9	237.477
	1913.1	58.8703	11216.4	36.5434
	3777.52	116.243	39228.9	127.809
	3196.13	98.3519	21965	71.5624
	2857.91	87.9441	31389	102.266
DC + TS	2721	83.7311	9422	30.6971
	2116.16	65.1189	3741.53	12.19
	2582.16	79.4587	11175.5	36.41
	2284.65	70.3037	7685.66	25.0401
	2626.53	80.8241	8117.88	26.4482
	2485.48	76.4837	5175.35	16.8614
	1764.25	54.2898	8811.11	28.7068
	1724.23	53.0583	6303.18	20.5359
	3190.84	98.1891	21763.6	70.9063
	2486.3	76.5089	31108.8	101.353
	2007.61	61.7786	4444.15	14.4791
	3801.81	116.99	31244.2	101.795
	1673.2	51.488	5692.03	18.5448
	2330.19	71.705	10577.7	34.4624
	2365.81	72.8012	4664.56	15.1972
	1873.61	57.6551	14949.2	48.7048
DC + TS	2012	92.4916	4370	200.889
	2023	92.9972	2329	107.064
	1977	90.8826	3211	147.61
	1655	76.0803	3954	181.765
	2001	91.9859	2727	125.36
	2001	91.9859	2718	124.946
	3403	156.436	32817	1508.6
	3744	172.112	30183	1387.51
	2090	96.0772	3836	176.341
	1845	84.8146	3848	176.892
	1636	75.2069	2426	111.523
	1717	78.9304	1796	82.5621
DC + TS + VAE	4382	201.44	26266	1207.45
	2590	119.062	2924	134.416
	3599	165.446	16102	740.208
	3557	163.515	24070	1106.5
	2359	108.443	2975	136.761
	2359	108.443	2965	136.301
	5001	229.896	62464	2871.47
	6681	307.125	82912	3811.46
	2965	136.301	14260	655.532
	4248	195.28	30378	1396.48
	2209	101.548	5600	257.432
	3070	141.128	11823	543.503
DC + TS	3801.81	138.091	31244.2	168.294
	2332.27	84.714	7411.04	39.9187
	1673.2	60.7749	5692.03	30.6595
	2330.19	84.6384	10577.7	56.9756
	4894.89	177.795	55418.5	298.505
	2365.81	85.9322	4664.56	25.1251
	1873.61	68.0543	14949.2	80.522
DC + TS + VAEA	5089.98	184.881	50855.2	273.926
	2493.55	90.5721	6402.86	34.4883
	1991.16	72.324	5774.96	31.1062
	2859.87	103.878	15432	83.1228
	5477.96	198.973	61829.7	333.038
	2674.23	97.1348	7759.47	41.7955
	2448.29	88.9281	23846.5	128.446
S1F. Dataset underlying Fig 6.

## Sheet: S1G
Figure 7
	CD83		CD86		HLA
	MFI	% to control	MFI	% to control	MFI	% to control
DC + TS	2012	92.4916	4370	200.889	55.3	81.8047
	2023	92.9972	2329	107.064	62	91.716
	1977	90.8826	3211	147.61	86.3	127.663
	1655	76.0803	3954	181.765	55.3	81.8047
	2001	91.9859	2727	125.36	79.1	117.012
	2001	91.9859	2718	124.946
	3403	156.436	32817	1508.6
	3744	172.112	30183	1387.51
	2090	96.0772	3836	176.341
	1845	84.8146	3848	176.892
	1636	75.2069	2426	111.523
	1717	78.9304	1796	82.5621
DC + TS + VAE	4382	201.44	26266	1207.45	71.8	106.213
	2590	119.062	2924	134.416	84.7	125.296
	3599	165.446	16102	740.208	86.4	127.811
	3557	163.515	24070	1106.5	80.5	119.083
	2359	108.443	2975	136.761	106	156.805
	2359	108.443	2965	136.301
	5001	229.896	62464	2871.47
	6681	307.125	82912	3811.46
	2965	136.301	14260	655.532
	4248	195.28	30378	1396.48
	2209	101.548	5600	257.432
	3070	141.128	11823	543.503
DC + TS + VAE	2088	100.724	9859	184.972	71.8	83.605
	2122	102.364	3586	67.2795	84.7	98.626
	2009	96.9127	2545	47.7486	86.4	100.605
					80.5	93.7354
					106	123.428
DC + TS + VAE-ML	2035	98.1669	6686	125.441	60.4	70.3307
	1683	81.1867	2617	49.0994	74.6	86.8654
	1766	85.1905	2078	38.9869	72.3	84.1872
					58.1	67.6525
					74.3	86.5161
DC + TS + VAE	4382	101.592	26266	69.8564	71.8	83.605
	3557	82.4652	24070	64.016	84.7	98.626
	5001	115.943	62464	166.128	86.4	100.605
					80.5	93.7354
					106	123.428
DC + TS + VAE + aML-Ab	2515	58.3076	16721	44.4707	63.2	73.5911
	2222	51.5147	10210	27.1543	70.1	81.6255
	2722	63.1066	25532	67.9043	84.8	98.7424
					64.6	75.2212
					113	131.579
S1G. Dataset underlying Fig 7.

## Sheet: S1H
Figure 8
	HLA		CD86
	MFI	% to control	MFI	% to control
DC + Medium	453235	102.742	263836	102.758
	519114	117.676	241642	94.1139
	333495	75.5988	304518	118.603
	458706	103.983	217025	84.5259
DC + TS	358176	81.1936	151940	59.1771
	248881	56.418	118785	46.264
	258882	58.685	185547	72.2663
	298392	67.6414	135304	52.6976
DC + TS	358176	123.05	151940	102.736
	248881	85.5019	118785	80.3178
	258882	88.9376	185547	125.46
	298392	102.511	135304	91.4869
DC + TS + VAE	425258	146.096	212245	143.512
	343635	118.054	160941	108.822
	379901	130.513	253489	171.399
	380961	130.877	185319	125.305
DC + TS + VAE	425258	111.196	212245	104.555
	343635	89.8536	160941	79.2819
	379901	99.3365	253489	124.872
	380961	99.6135	185319	91.2907
DC + TS + VAE-ML	325063	84.9973	201406	99.2153
	299433	78.2958	161933	79.7706
	289308	75.6482	230023	113.313
	327158	85.5453	138151	68.0551
DC + TS + VAE	425258	111.196	212245	104.555
	343635	89.8536	160941	79.2819
	379901	99.3365	253489	124.872
	380961	99.6135	185319	91.2907
DC + TS + VAE + aML-Ab	394172	103.068	201528	99.2756
	328015	85.7692	158102	77.8834
	239640	62.6611	201262	99.1446
	331726	86.7398	135576	66.7866
S1H. Dataset underlying Fig 8.

## Sheet: S1I
Figure 9
CD4+	Proliferation		CD25		IFNγ
	abs.	% to control	MFI	% to control	[pg/ml]
NC	0.0096823	127.777	65.9	90.813	0
	0.0096823	127.777	65.9	90.813	0
	0.0108783	143.561	78.6	108.314	0
	0.0049266	65.0164	70.3	96.8764	0
	0.00565029	74.5669	76.4	105.282	0
	0.00464506	61.3008	78.3	107.901	0
PC	0.829569	10947.8	240	330.73	12140.1
	0.829569	10947.8	240	330.73	15512.8
	0.681722	8996.69	246	338.999	19054.2
	0.677453	8940.35	246	338.999	20410.4
	0.797006	10518.1	222	305.926	41343.4
	0.818859	10806.5	220	303.169	35110.1
DC + RPMI	0.0259244	163.102	83.1	103.166	84.96
	0.0249052	156.69	91.3	113.346	84.96
	0.0300863	189.286	98.3	122.036	165.23
	0.018558	116.757	95.8	118.932	46.3
	0.0114931	72.3081	75.4	93.6065	0
	0.0081027	50.9778	84.3	104.655	0
DC + TS	0.0215656	135.679	68.6	85.1645	0
	0.0216432	136.168	71.5	88.7647	46.3
	0.0236212	148.612	104	129.112	165.23
	0.0109414	68.8372	84	104.283	65.46
	0.0131165	82.5217	77.3	95.9652	0
	0.00447952	28.1827	77.9	96.7101	0
DC + TS + VAE	0.0159722	100.488	78.4	97.3309	46.3
	0.0171541	107.924	73.1	90.7511	0
	0.0294845	185.501	101	125.388	5029.02
	0.0180649	113.655	94.2	116.946	2364.2
	0.0154839	97.4161	79.8	99.0689	46.3
	0.00888419	55.8945	80.9	100.435	0
DC + TS + VAE-ML	0.0170852	107.491	72.4	89.8821	46.3
	0.0157031	98.7952	74.3	92.2408	0
	0.0240725	151.451	106	131.595	247.94
	0.00663943	41.7717	80.9	100.435	526.73
	0.00996885	62.7186	77.8	96.586	0
	0.00812922	51.1447	83.6	103.786	84.96
DC + TS + VAE aML	0.0146999	92.4836	72.8	90.3786	0
	0.0167768	105.551	77.2	95.8411	46.3
	0.0198288	124.752	102	126.629	206.34
	0.0122624	77.1485	91.8	113.966	165.23
	0.0160796	101.164	76.2	94.5996	0
	0.00604678	38.043	79.5	98.6965	0
S1I. Dataset underlying Fig 9.
